# Supplementary material for: Changes in rapid plasma reagin titers in patients with syphilis before and after treatment: A retrospective cohort study in an HIV/AIDS referral hospital in Tokyo
Source: PLoS One. 2023 Sep 28;18(9):e0292044. doi: 10.1371/journal.pone.0292044 (PMC10538775; doi:10.1371/journal.pone.0292044)
Supplement: S1 File — RPR ratio compared with RPR at treatment initiation is shown. (XLSX) [file pone.0292044.s001.xlsx]

## Sheet: Sheet1
ID	sex	Age	CD4	HIV-RNA	HIV-RNA<50	past history of syphilis	Stage	early	Late	treatment	ampicillin	TPLA	RPR at diagnosis	RPR at treatment	RPR treatment/diagnosis	Group	-3*	-2*	-1*	0 (treatment initiation)*	1*	2*	3*	4*	5*	6*	7*	8*	9*	10*	11*	12*	13*	14*	15*	16*	17*	18*	slope log2
32	1	48	983	0	1	0	symptomatic	1	0	ampicillin	1	48.6	158.1	125.6	0.794434	Decreased	1.25876			1	0.38535		0.0820064																-1.19022
37	1	47	514	0	1	1	early latent	1	0	ampicillin	1	3231.4	82.8	9.2	0.111111	Decreased	82.8			1				0.521739			0.380435												-0.200535
78	1	22	205	260000	0	0	symptomatic	1	0	penicillin G po	0	657.8	176	43.4	0.246591	Decreased			4.0553	1		0.108295																	-1.60283
91	1	52	436	0	1	0	late latent	0	1	ampicillin	1	26886.2	133.1	92.4	0.694215	Decreased	1.44048			1			0.297619			0.221861													-0.362116
104	1	34	365	20	1	0	early latent	1	0	ampicillin	1	3891.3	41.8	6.3	0.150718	Decreased		6.63492		1					0.047619														-0.878601
105	1	52	326	0	1	1	early latent	1	0	ampicillin	1	2286.1	118.2	30	0.253807	Decreased		3.94		1	0.486667		0.273333		0.183333														-0.463105
106	1	51	556	20	1	0	early latent	1	0	ampicillin	1	4467.6	247.5	193.8	0.78303	Decreased	1.27709			1		0.383901		0.227554															-0.533797
108	1	48	569	20	1	1	early latent	1	0	ampicillin	1	1491.3	32.1	22.7	0.707165	Decreased		1.4141		1		0.572687		0.255507						0.193833									-0.22506
144	1	32	345	0	1	1	early latent	1	0	penicillin G po	0	NA	45.1	6.6	0.146341	Decreased		6.83333		1				0.227273															-0.533797
156	1	32	293	0	1	1	early latent	1	0	ampicillin	1	35090	209.1	126.5	0.604974	Decreased		1.65296		1			0.365217				0.2												-0.326049
166	1	46	715	0	1	1	early latent	1	0	penicillin G po	0	6278.1	264	193.8	0.734091	Decreased		1.36223		1		0.374613			0.147575														-0.543896
168	1	74	345	0	1	0	late latent	0	1	ampicillin	1	14423.2	701.8	544.5	0.775862	Decreased		1.28889		1		0.40404		0.262259		0.163636													-0.42271
171	1	40	424	47	1	0	symptomatic	1	0	ampicillin	1	9716.3	346.5	133.1	0.384127	Decreased		2.60331		1		0.236664																	-1.04018
179	1	34	472	71	0	0	late latent	0	1	penicillin G po	0	20212.5	617.1	388.5	0.629558	Decreased		1.58842		1	0.792793	0.537967		0.328185				0.325611				0.396396							-0.106759
184	1	61	386	0	1	1	early latent	1	0	ampicillin	1	51886.5	622.2	474.9	0.763259	Decreased	1.31017			1			0.320278																-0.548224
188	1	47	575	0	1	1	early latent	1	0	ampicillin	1	24792.9	545.4	169.4	0.310598	Decreased		3.2196		1		0.402597		0.301063		0.180047													-0.392413
205	1	36	453	0	1	1	early latent	1	0	ampicillin	1	5764.5	346.8	196.8	0.567474	Decreased	1.7622			1			0.23628																-0.693936
217	1	40	811	20	1	1	early latent	1	0	ampicillin	1	1181.9	330.5	57.7	0.174584	Decreased	5.7279			1		0.684575		0.461005		0.433276		0.39688			0.369151		0.254766		0.17331				-0.139941
224	1	57	245	20	1	1	early latent	1	0	ampicillin	1	48884	471.9	59.4	0.125874	Decreased	7.94444			1		0.259259		0.287879		0.117845													-0.455892
228	1	38	469	20	1	1	early latent	1	0	penicillin G po	0	16456	225.5	159.5	0.707317	Decreased		1.41379		1		0.448276		0.351724	0.213793														-0.408283
234	1	39	615	66000	0	1	early latent	1	0	penicillin G po	0	13865.5	1815	264	0.145455	Decreased	6.875			1											0.125								-0.272669
263	1	63	913	0	1	1	late latent	0	1	ampicillin	1	7619.4	183.6	137.7	0.75	Decreased		1.33333		1		0.555556																	-0.424152
283	1	33	502	22000	0	0	symptomatic	1	0	penicillin G po	0	2936.5	301	92	0.305648	Decreased	3.27174			1			0.276087			0.136957													-0.477532
289	1	48	491	0	1	1	early symptomatic	1	0	ampicillin	1	7578	17.5	6.7	0.382857	Decreased		2.61194		1	0.895522	0.746269																	-0.210633
304	1	44	725	40	1	1	early latent	1	0	ampicillin	1	14580	75	30	0.4	Decreased		2.5		1		1.06667		0.616667		0.55			0.4				0.183333						-0.191878
318	1	36	454	0	1	1	early latent	1	0	ampicillin	1	38812	363	104.5	0.287879	Decreased		3.47368		1		0.17799																	-1.24505
328	1	44	918	0	1	1	early latent	1	0	penicillin G po	0	5158.7	26.4	12	0.454545	Decreased		2.2		1		0.475		0.333333		0.3													-0.285654
336	1	50	494	0	1	1	early latent	1	0	penicillin G po	0	14433	81.6	21	0.257353	Decreased		3.88571		1		0.642857			0.47619		0.442857		0.333333			0.385714					0.219048		-0.11253
355	1	43	636	0	1	1	early latent	1	0	ampicillin	1	3134.7	387.2	187	0.482955	Decreased		2.07059		1		0.449198		0.270588			0.170053	0.186096		0.14492									-0.26257
359	1	70	275	50	1	0	late latent	0	1	penicillin G po	0	16470	232	101.5	0.4375	Decreased		2.28571		1		0.610837																	-0.354903
45	1	45	332	0	1	0	early latent	1	0	ampicillin	1	3563.7	2.8	123.9	44.25	Increased		0.0225989		1	0.129136																		-2.9532
69	1	43	509	0	1	1	early latent	1	0	ampicillin	1	10881.5	18.9	108.4	5.73545	Increased		0.174354		1			0.390221			0.233395													-0.350575
73	1	23	276	35000	0	0	symptomatic	1	0	penicilin G iv	0	154.3	16.5	29.7	1.8	Increased			0.555556	1			0.13468																-0.96372
95	1	32	754	0	1	1	symptomatic	1	0	ampicillin	1	2323	34	384.8	11.3176	Increased		0.0883576		1				0.0220894															-1.37489
117	1	56	642	20	1	1	early latent	1	0	ampicillin	1	44532.9	172.9	236.8	1.36958	Increased	0.730152			1			0.136824																-0.956507
155	1	48	229	24	1	1	early latent	1	0	ampicillin	1	29245.7	591.6	822.8	1.3908	Increased			0.719008	1	0.970588	0.358775			0.187166														-0.515042
158	1	29	286	2200	0	0	symptomatic	1	0	ampicillin	1	2892.2	85.8	189	2.2028	Increased			0.453968	1	0.0608466																		-4.0381
172	1	50	433	28	1	1	early latent	1	0	ampicillin	1	13208.9	41.7	184.9	4.43405	Increased	0.225527			1			0.135749																-0.960835
202	1	45	716	0	1	1	early latent	1	0	penicillin G po	0	39204	326.7	411.4	1.25926	Increased		0.794118		1		0.705882		0.446281		0.360963		0.271269			0.294118		0.219494						-0.157254
207	1	48	670	0	1	0	early latent	1	0	ampicillin	1	4072.4	6.5	52	8	Increased		0.125		1		0.576923		0.25															-0.500615
213	1	43	824	0	1	0	early latent	1	0	ampicillin	1	8229.8	30.4	134.9	4.4375	Increased	0.225352			1	0.7702		0.263899		0.163084														-0.553995
216	1	51	584	0	1	1	early latent	1	0	penicillin G po	0	22385	423.5	629.2	1.48571	Increased	0.673077			1			0.178322																-0.82955
239	1	50	469	60	0	1	early latent	1	0	penicillin G po	0	23498.2	143	326.7	2.28462	Increased	0.43771			1		0.252525		0.0740741															-0.939194
245	1	48	493	0	1	1	early latent	1	0	ampicillin	1	5736.5	19.5	46.2	2.36923	Increased		0.422078		1		0.142857																	-1.40374
291	1	35	506	40	1	1	early latent	1	0	penicillin G po	0	4946	295	375	1.27119	Increased		0.786667		1		0.213333																	-1.11376
293	1	47	253	50	1	1	early latent	1	0	ampicillin	1	29475.6	21	126.5	6.02381	Increased		0.166008		1		0.234783																	-1.04595
296	1	38	691	0	1	0	symptomatic	1	0	ampicillin	1	23157.5	13.7	169.4	12.365	Increased			0.0808737	1	0.681818	0.172963																	-1.26524
300	1	42	698	50	1	1	symptomatic	1	0	ampicillin	1	61500	124	277	2.23387	Increased			0.447653	1		0.247292																	-1.00844
332	1	60	355	0	1	0	late latent	0	1	ampicillin	1	15323	401.5	798.6	1.98904	Increased		0.502755		1		0.357626		0.227273															-0.533797
344	1	56	587	0	1	0	early latent	1	0	penicillin G po	0	4225	249.4	315	1.26303	Increased	0.791746			1			0.499365			0.145714													-0.463105
11	1	40	489	58	0	0	early latent	1	0	ampicillin	1	1823.3	79.6	77.9	0.978643	Stable	1.02182			1	0.105263																		-3.24751
46	1	42	837	0	1	0	early latent	1	0	ampicillin	1	4713.5	25.3	26.4	1.04348	Stable	0.958333			1			0.204545																-0.763186
50	1	31	520	0	1	1	early latent	1	0	ampicillin	1	9134.7	59.7	63.4	1.06198	Stable	0.94164			1			0.236593																-0.692494
58	1	51	321	20	1	0	symptomatic	1	0	ampicillin	1	35840.2	71.4	86.7	1.21429	Stable			0.823529	1			0.177624																-0.830992
164	1	54	366	10	1	0	late latent	0	1	ampicillin	1	1556.5	75.9	71.4	0.940711	Stable		1.06303		1	0.908964	0.662465		0.477591						0.252101									-0.199092
173	1	33	512	0	1	0	late latent	0	1	ampicillin	1	20001.3	264	247.5	0.9375	Stable		1.06667		1		0.346667		0.111111															-0.79204
178	1	34	571	20	1	0	early latent	1	0	ampicillin	1	7946.4	104.5	105.6	1.01053	Stable		0.989583		1	0.40625	0.118371																	-1.53936
191	1	56	297	0	1	0	symptomatic	1	0	ampicillin	1	8022.8	255	278.3	1.09137	Stable		0.916277		1							0.267337												-0.271227
210	1	48	878	0	1	1	early latent	1	0	penicillin G po	0	2025.5	115.5	131.2	1.13593	Stable		0.880335		1		0.543445		0.402439			0.259909		0.186738										-0.255357
240	2	64	NA	NA	NA	0	late latent	0	1	penicillin G po	0	998.6	36	30	0.833333	Stable			1.2	1			0.21																-0.750201
247	1	58	503	0	1	0	late latent	0	1	penicillin G po	0	17310	267	248	0.928839	Stable			1.07661	1		0.389113		0.16129															-0.657869
256	1	35	244	0	1	0	symptomatic	1	0	penicillin G po	0	19009.1	335.5	280.5	0.836066	Stable		1.19608		1		0.121212																	-1.52204
265	1	44	301	0	1	1	early latent	1	0	penicillin G po	0	4884	81.4	89.9	1.10442	Stable		0.905451		1		0.770857		0.489433		0.37931		0.266963		0.261402		0.25584							-0.176009
298	1	41	228	31000	0	0	symptomatic	1	0	penicillin G po	0	14530	504	412	0.81746	Stable		1.2233		1		1.2767		0.65534		0.796117			0.182039										-0.266899
310	1	50	1157	0	1	1	early latent	1	0	penicillin G po	0	11357.7	168.3	147.9	0.878788	Stable	1.13793			1		0.655172			0.356322			0.267748							0.243408				-0.132728
329	1	50	398	20	1	1	late latent	0	1	ampicillin	1	7864	459	408	0.888889	Stable		1.125		1		0.552696		0.363971		0.334314		0.258824		0.218382									-0.204863
348	1	43	722	0	1	1	early latent	1	0	ampicillin	1	20993.5	181.5	157.3	0.866667	Stable		1.15385		1		0.433566		0.181818															-0.614588
358	1	43	NA	NA	NA	0	early latent	1	0	ampicillin	1	5050.5	75.6	69.3	0.916667	Stable		1.09091		1		0.333333																	-0.79204
																	* months from treatment initiation. RPR ratio compared with RPR at treament initiation is shown.
